# Supplementary material for: Newly Designed PCL-Wrapped Cryogel-Based Conduit Activated with IKVAV Peptide Derivative for Peripheral Nerve Repair
Source: Pharmaceutics. 2024 Dec 8;16(12):1569. doi: 10.3390/pharmaceutics16121569 (PMC11677967; doi:10.3390/pharmaceutics16121569)
Supplement: Supplementary file 1 [file pharmaceutics-16-01569-s001.zip]

Archive with 1 entries (1 files):
- pharmaceutics-3290125-supplementary.pdf
